# Supplementary material for: A genome-wide screen in human embryonic stem cells reveals novel sites of allele-specific histone modification associated with known disease loci
Source: Epigenetics Chromatin. 2012 May 19;5:6. doi: 10.1186/1756-8935-5-6 (PMC3438052; doi:10.1186/1756-8935-5-6)
Supplement: Additional file 1 — Number of mapped reads for each dataset used in this study. [file 1756-8935-5-6-S1.xlsx]

## Sheet: Mapped read counts
Dataset	H1 Mapped	IMR90 Mapped
H2AK5ac	49527333	40346032
H2BK120ac	23247218	48873706
H2BK12ac	49106663	54744029
H2BK15ac	63978554	52647543
H2BK20ac	63447479	55636512
H2BK5ac	48200820	-
H3K14ac	-	62341845
H3K18ac	32160378	53542621
H3K23ac	-	57798767
H3K23me2	47991200	-
H3K27ac	50592514	52771916
H3K27me3	96408726	60735784
H3K36me3	151501540	44893432
H3K4ac	23604470	54301901
H3K4me1	94095097	66129898
H3K4me2	64127069	54894068
H3K4me3	79212015	43169204
H3K56ac	19938166	23033269
H3K79me1	47800390	117296937
H3K79me2	59840440	53897805
H3K9ac	89589192	28318952
H3K9me3	122265113	73878308
H4K20me1	67969962	49709081
H4K5ac	16315090	54278524
H4K8ac	-	78599313
H4K91ac	28778505	31747320
PolII	71553246	-
total ChIP-Seq	1461251180	1313586767
total RNA-Seq	740445754	NA
Bisulfite-seq (+ strand)	562023146	649370597
Bisulfite-seq (- strand)	562330107	648123380
total Bisulfite-Seq	1124353253	1297493977
