# Supplementary material for: A genome-wide screen in human embryonic stem cells reveals novel sites of allele-specific histone modification associated with known disease loci
Source: Epigenetics Chromatin. 2012 May 19;5:6. doi: 10.1186/1756-8935-5-6 (PMC3438052; doi:10.1186/1756-8935-5-6)
Supplement: Additional file 2 — Read counts for each allele and each histone modification at the sites of ASHM identified in this study. [file 1756-8935-5-6-S2.xlsx]

## Sheet: H1 ASHM sites
			H3K9ac				H3K18ac				H2AK5ac				H2BK12ac				H3K27ac				H3K4me2				H3K4me3				H3K4me1				H2BK5ac				H2BK15ac				H2BK20ac				H3K27me3
Chr	Pos		A	T	C	G	A	T	C	G	A	T	C	G	A	T	C	G	A	T	C	G	A	T	C	G	A	T	C	G	A	T	C	G	A	T	C	G	A	T	C	G	A	T	C	G	A	T	C
chr15	22752130	C	0	0	15	0	0	0	3	0	0	0	0	0	0	0	2	0	0	0	2	0	0	0	4	0	0	0	77	0	0	0	0	0	0	0	3	0	0	0	1	0	0	0	0	0	0	0	4
chr20	56849390	A	3	0	0	0	1	0	0	1	1	0	0	1	0	0	0	1	0	0	0	0	11	0	0	0	48	0	0	0	5	0	0	2	2	0	0	1	1	0	0	2	1	0	0	1	9	0	0
chr4	89004397	A	3	0	0	1	0	0	0	0	0	0	0	0	1	0	0	3	1	0	0	0	12	0	0	0	30	0	0	2	4	0	0	2	2	0	0	0	2	0	0	0	2	0	0	2	0	0	0
chr17	41700635	A	6	0	0	4	4	0	0	1	3	0	0	0	0	0	0	2	1	0	0	0	65	0	0	29	86	0	0	23	4	0	0	13	1	0	0	1	2	0	0	0	2	0	0	0	26	1	0
chr4	89004339	G	0	0	1	6	0	0	0	2	0	0	0	0	0	0	1	0	0	0	0	1	0	0	0	13	0	3	2	40	0	0	1	0	0	0	2	0	0	0	0	1	0	0	0	3	0	0	0
chr4	89004505	G	0	2	0	1	0	0	0	2	0	2	0	1	0	0	0	0	0	2	0	4	0	0	0	18	0	0	0	12	0	3	0	3	0	1	0	0	0	0	0	2	0	1	0	0	0	0	0
chr4	191099148	T	0	11	0	0	0	3	0	0	0	1	0	0	0	5	0	0	0	2	0	0	0	11	0	0	0	172	0	0	0	0	0	0	0	1	0	0	0	1	0	0	0	2	0	0	0	0	0
chr4	190738028	C	1	0	2	1	0	0	0	0	0	0	3	0	0	0	0	0	2	0	5	0	0	0	0	0	1	0	1	0	0	0	6	0	3	0	2	0	2	0	3	0	0	0	0	0	4	0	3
chr2	76809501	T	0	2	5	0	0	0	3	0	0	2	0	0	0	1	2	0	0	0	1	0	0	1	5	0	0	0	2	0	0	0	2	0	0	1	2	0	0	0	3	0	0	0	5	0	0	1	1
chr15	21665778	T	0	0	0	0	0	0	0	0	0	0	0	0	0	0	0	1	0	2	0	0	0	9	0	0	0	1	0	0	0	2	0	0	0	0	0	0	0	0	0	1	0	0	0	0	0	0	0
chr15	22751085	C	0	0	4	0	0	0	1	0	0	0	0	0	0	0	2	0	0	0	0	1	0	0	7	0	0	0	15	0	0	0	1	0	0	0	0	0	0	0	0	0	0	0	0	0	0	0	1
chr17	41700765	C	0	0	7	2	0	0	0	0	0	0	0	0	0	0	1	0	0	0	0	3	0	0	30	30	0	0	35	9	0	0	3	11	0	0	0	1	0	0	5	1	0	0	1	3	0	0	18
chr15	22832679	G	0	0	0	1	0	0	0	0	0	0	0	0	0	0	0	0	0	0	0	0	0	0	0	1	0	0	0	1	0	0	0	6	0	0	0	0	0	0	0	0	0	1	0	0	0	1	0
chr20	56850155	A	2	0	0	0	1	0	0	0	1	0	0	0	0	0	0	0	2	0	0	1	4	0	0	0	24	0	1	0	2	0	0	1	1	0	0	0	0	0	0	0	0	0	0	1	6	0	0
chr8	25956592	C	0	0	0	0	0	2	0	0	0	0	1	0	0	0	2	0	0	0	3	0	0	2	2	0	0	1	5	0	0	1	14	0	0	0	1	0	0	0	1	0	0	2	4	0	0	107	47
chr19	23738010	C	0	13	1	0	0	2	3	0	0	0	0	0	0	1	0	0	0	10	0	0	0	3	1	0	0	71	9	0	0	0	0	0	0	2	1	0	0	1	0	0	0	2	0	0	0	0	1
chr15	22762903	G	0	0	0	0	0	0	0	0	0	1	0	0	0	1	0	0	0	0	0	1	0	0	0	0	0	0	0	0	0	0	0	3	0	0	0	1	0	1	0	1	0	0	0	0	0	0	0
chr7	157708062	C	0	1	0	0	0	0	0	0	0	0	1	0	0	1	2	0	0	0	1	0	0	1	0	0	0	0	4	0	0	2	1	0	0	0	0	0	0	0	1	0	0	0	0	0	0	0	2
chr20	25786802	T	0	0	0	0	0	0	0	0	0	2	0	1	0	0	0	0	0	0	0	1	0	3	0	13	0	2	0	15	0	1	0	7	0	0	0	1	0	0	0	0	0	0	0	0	0	2	0
chr2	130061295	C	0	0	0	0	0	0	0	0	1	0	1	0	0	0	1	0	0	0	1	0	3	0	8	0	0	0	1	0	0	0	10	0	0	0	1	0	0	0	1	0	2	0	0	0	1	0	6
chr7	157708034	G	0	0	0	0	0	0	0	0	0	0	0	0	0	0	0	0	0	0	0	0	0	0	0	0	0	0	0	1	1	0	0	1	0	0	0	0	0	0	0	1	0	0	0	0	0	0	0
chr2	9531974	G	3	0	0	0	0	0	0	0	1	0	0	0	0	0	0	0	0	0	0	0	8	0	0	0	20	0	0	0	1	0	0	4	2	0	0	0	1	0	0	0	0	0	0	2	5	0	0
chr7	4647760	A	1	0	0	2	0	0	0	0	0	0	0	0	0	0	0	2	0	0	0	0	1	0	0	10	1	0	0	8	0	0	0	2	1	0	0	1	0	0	0	1	0	0	0	0	2	0	0
chr4	115661642	C	0	10	0	0	0	0	0	0	0	0	0	0	0	0	0	0	0	0	0	0	0	0	0	0	0	1	0	0	0	0	0	0	0	0	0	0	0	0	0	0	0	0	0	0	0	2	0
chr15	22342987	A	0	0	0	0	0	0	0	0	0	0	0	0	0	0	0	0	0	0	0	1	1	0	0	0	0	0	0	0	1	0	0	0	0	0	0	0	0	0	0	1	0	0	0	0	0	0	0
chr8	74811366	T	0	6	0	0	0	1	0	0	0	1	0	1	0	0	0	0	0	1	0	0	0	0	0	0	0	0	0	0	0	0	0	0	0	0	0	0	0	1	0	0	0	3	0	0	0	0	0
chr14	37640933	G	0	0	0	2	0	0	0	1	0	0	0	2	1	0	0	2	1	0	0	1	0	0	0	0	0	0	0	1	0	0	0	1	0	0	0	1	1	0	0	1	0	0	0	0	0	0	0
chr19	50147298	G	0	0	0	1	0	0	0	0	0	0	0	2	0	0	0	2	0	0	0	1	0	0	0	1	8	0	0	0	1	0	0	2	2	0	0	0	0	0	0	0	0	0	0	1	5	0	0
chr20	29601093	A	0	0	0	20	0	0	0	0	1	0	0	0	0	0	0	0	0	0	0	3	1	0	0	0	4	0	0	0	2	0	0	1	0	0	0	0	0	0	0	0	0	0	0	1	0	0	0
chr4	188047050	T	0	1	2	0	0	0	0	0	0	0	0	0	0	1	0	0	0	0	0	0	0	2	4	0	0	4	62	0	0	1	1	0	0	0	0	0	0	1	0	0	0	2	2	0	0	0	0
chr5	133568625	G	1	0	0	0	0	0	0	0	1	0	0	0	1	0	0	0	0	0	0	0	0	0	0	0	0	0	0	0	1	0	0	0	2	0	0	1	0	0	0	0	0	0	0	0	0	0	0
chr11	63543965	T	0	0	0	1	0	0	0	1	0	0	0	2	0	1	0	0	0	2	0	0	0	1	0	1	0	0	0	0	0	1	0	7	0	1	0	0	0	3	0	2	0	1	0	0	0	3	0
chr8	39968597	T	0	2	0	0	0	0	1	0	0	2	2	0	0	0	1	0	0	1	1	0	0	0	0	0	0	0	14	0	0	1	0	0	0	1	0	0	0	0	3	0	0	6	0	0	0	4	0
chr5	143944199	A	7	0	0	0	1	0	0	0	0	0	0	1	1	0	0	1	6	0	0	0	4	0	0	2	0	0	0	0	5	0	0	7	1	0	0	0	1	0	0	0	2	0	0	0	0	0	0
chr7	23729054	G	7	0	0	1	1	0	0	1	0	0	0	0	1	0	0	1	1	0	0	0	6	0	0	3	22	0	0	1	1	0	0	0	0	0	0	0	1	0	0	0	1	0	0	1	3	0	0
chr8	144192163	T	0	0	4	0	0	2	1	0	0	1	0	0	0	0	2	0	0	2	0	0	0	2	6	0	0	3	3	0	0	1	3	0	0	0	0	0	0	0	3	0	0	0	3	0	0	1	1
chr6	26125521	T	0	9	0	0	0	0	0	0	0	0	3	0	0	2	0	0	0	4	0	0	0	4	3	0	0	25	0	0	0	0	2	0	0	3	1	0	0	1	0	0	0	0	3	0	0	0	0
chr17	31912660	C	0	0	1	2	0	0	1	2	0	0	1	1	0	0	1	3	0	0	0	0	0	0	8	12	0	0	2	1	0	0	9	10	0	0	1	3	0	0	0	0	0	0	0	0	1	0	42
chr18	54030591	G	0	0	0	2	0	0	0	0	0	0	0	1	0	0	0	0	0	0	0	1	1	0	0	0	0	0	0	0	4	0	0	1	0	0	0	0	0	0	0	0	0	0	0	1	0	0	0
chr17	6498735	G	0	0	0	6	0	0	0	0	0	0	0	2	0	0	0	0	0	0	0	3	13	0	0	31	6	0	0	33	3	0	0	7	2	0	0	0	1	0	0	1	0	0	0	0	13	0	0
chr7	157649608	C	0	0	3	0	0	0	1	0	0	0	0	0	0	0	4	0	0	0	1	0	2	0	6	0	0	0	1	0	0	0	4	0	0	0	1	0	0	0	0	0	0	0	1	0	0	0	3
chr2	206830556	G	0	0	0	0	0	0	0	1	0	0	0	1	0	0	0	0	0	0	0	0	0	0	0	4	3	0	0	0	4	0	0	5	1	0	0	1	2	0	0	1	1	0	0	0	0	0	0
chr5	178307000	C	0	5	0	0	0	0	0	0	0	0	0	0	0	0	0	0	0	0	0	0	0	0	0	0	0	2	0	0	0	0	0	0	0	0	0	0	0	2	0	0	0	0	0	0	0	0	0
chr20	62065613	A	0	0	0	4	0	0	0	0	0	0	0	1	0	0	0	1	2	0	0	0	2	0	0	0	0	0	0	0	0	0	0	0	0	0	0	1	0	0	0	0	0	0	0	0	0	0	0
chr21	46811061	C	10	0	0	0	0	0	0	0	1	0	1	0	0	0	0	0	0	0	1	0	1	0	1	0	0	0	0	0	1	0	1	0	0	0	1	0	1	0	0	0	0	0	0	0	7	0	0
chr18	45559249	G	0	0	0	0	1	0	0	0	0	0	0	0	0	0	0	0	1	0	0	2	0	0	0	0	0	0	0	0	1	0	0	2	0	0	0	0	1	0	0	0	1	0	0	2	0	0	0
chr19	58732673	G	0	0	0	4	0	0	0	0	0	0	0	0	0	0	0	0	0	0	0	1	0	0	0	7	0	0	0	8	0	0	1	1	0	0	0	2	0	0	0	0	0	0	0	0	0	0	0
chr7	16403446	C	0	0	0	6	0	0	0	0	0	0	2	1	0	0	0	0	0	0	0	1	0	0	1	1	0	0	0	1	0	0	5	1	0	0	1	1	0	0	1	1	0	0	0	3	0	0	21
chr1	7481376	A	0	0	0	0	0	0	0	0	0	0	0	2	0	0	0	2	1	0	0	0	0	0	0	0	1	0	0	0	1	0	0	1	2	0	0	0	4	0	0	0	2	0	0	1	0	0	0
chr3	184379592	A	0	0	0	2	0	0	0	1	0	0	0	2	1	0	0	3	0	0	0	0	22	0	0	20	28	0	1	5	1	0	0	0	0	0	0	1	1	0	0	0	0	0	0	1	3	0	0
chr6	9587357	T	0	0	0	0	0	0	0	0	0	0	0	0	0	0	0	0	0	0	0	1	0	0	0	0	0	0	0	0	0	1	0	1	0	0	0	1	0	0	0	0	0	1	0	0	0	0	0
[truncated: 48 more columns]

## Sheet: IMR90 ASHM sites
			H2AK5ac				H2BK120ac				H2BK12ac				H2BK15ac				H2BK20ac				H3K14ac				H3K18ac				H3K23ac				H3K27ac				H3K27me3				H3K36me3				H3K4ac
Chr	Pos		A	T	C	G	A	T	C	G	A	T	C	G	A	T	C	G	A	T	C	G	A	T	C	G	A	T	C	G	A	T	C	G	A	T	C	G	A	T	C	G	A	T	C	G	A	T	C
chr8	95556693	T	3	3	0	0	7	10	0	0	5	5	0	0	2	7	0	0	13	7	0	0	13	19	0	0	11	17	0	0	7	5	0	0	9	4	0	0	1	1	0	0	0	0	0	0	7	5	0
chr2	84888567	T	0	5	3	0	0	29	21	0	0	17	15	0	0	7	4	0	0	22	17	0	0	14	5	0	0	21	14	0	0	10	11	0	0	46	29	0	0	0	0	0	0	0	0	0	0	22	22
chr3	150667004	T	0	4	4	0	0	19	15	0	0	18	18	0	0	8	7	0	0	9	22	0	0	10	8	0	0	28	26	0	0	3	8	0	0	31	36	0	0	1	0	0	0	2	0	0	0	17	16
chr17	67895553	T	0	10	7	0	0	11	11	0	0	24	13	0	0	5	10	0	0	11	17	0	0	7	10	0	0	13	13	0	0	3	3	0	0	9	23	0	0	0	0	0	0	0	0	0	0	11	13
chr17	63144694	C	0	0	4	3	0	0	2	4	0	0	1	4	0	0	3	0	0	0	1	1	0	0	13	11	0	0	13	9	0	0	8	11	0	0	40	40	0	0	0	0	0	0	0	0	0	0	13
chr8	13268255	T	0	15	0	19	0	39	0	28	0	16	0	23	0	11	0	18	0	13	0	18	0	15	0	13	0	18	0	19	0	10	0	14	0	24	0	34	0	0	0	0	0	2	0	1	0	38	0
chr1	163866891	T	0	2	0	1	6	13	0	0	5	12	0	0	3	8	0	0	6	9	0	0	4	4	0	0	11	26	0	0	3	5	0	0	19	43	0	0	1	0	0	0	0	0	0	0	7	11	0
chr17	42709492	G	8	0	0	4	16	0	0	7	9	0	0	9	6	0	0	12	4	0	0	9	10	0	0	3	17	1	0	6	5	0	0	5	41	0	0	25	1	0	0	0	1	0	0	3	21	1	0
chr12	63084190	T	1	2	1	0	0	4	6	0	0	4	2	0	0	7	1	0	0	3	0	0	0	16	7	0	0	22	11	0	0	6	10	0	0	31	24	0	0	0	0	0	0	0	0	0	0	8	15
chr2	150151935	C	0	0	6	4	0	0	4	6	0	0	10	2	0	0	5	8	0	0	3	6	0	1	11	14	0	0	24	16	0	0	13	16	0	0	44	49	0	0	2	0	0	0	0	1	0	0	12
chr11	92427352	G	11	0	0	7	13	0	0	13	15	0	0	16	10	0	0	4	32	0	2	15	9	0	0	6	9	0	0	11	4	0	0	10	13	0	0	13	0	0	0	0	0	0	0	1	7	0	0
chr8	49495183	G	5	0	0	13	19	0	0	16	14	0	0	18	7	0	0	9	13	1	0	12	7	0	0	7	8	0	0	13	6	0	0	7	6	0	0	17	0	0	0	0	0	0	0	1	10	0	0
chr1	100371454	G	4	0	0	1	1	0	0	6	3	0	0	3	4	0	0	3	1	1	0	4	8	0	0	9	4	0	0	9	5	0	0	4	16	0	0	22	1	0	0	0	0	0	0	0	3	0	0
chr14	100379512	G	4	0	0	1	4	0	0	2	2	0	0	2	1	0	0	2	0	0	1	0	2	0	0	4	3	0	0	6	0	0	0	0	10	0	0	8	0	0	0	1	8	0	0	0	2	0	0
chr1	200152820	G	6	0	0	2	6	0	0	23	4	0	0	10	2	0	0	7	8	0	0	7	7	0	0	6	17	0	0	10	9	0	0	9	55	0	0	53	0	0	0	0	1	0	0	2	24	0	0
chr9	35927718	G	13	1	0	5	27	0	0	20	18	0	0	16	5	0	0	3	15	0	0	7	11	0	0	12	11	0	0	17	11	0	0	7	19	0	0	12	1	0	0	0	0	0	0	0	14	0	0
[truncated: 50 more columns]
