# Supplementary material for: A genome-wide screen in human embryonic stem cells reveals novel sites of allele-specific histone modification associated with known disease loci
Source: Epigenetics Chromatin. 2012 May 19;5:6. doi: 10.1186/1756-8935-5-6 (PMC3438052; doi:10.1186/1756-8935-5-6)
Supplement: Additional file 3 — Sites of ASHM and their distance to corresponding annotations. [file 1756-8935-5-6-S3.xlsx]

## Sheet: Sheet1
ASHM site		Distance to nearest imprinted region		Distance (bp) to ASE site with p value less than			Proximity to loci where deletions have been implicated in the onset of developmental disorders		Distance to nearest site of allele specific PolII binding
chr	pos	Distance (bp)	Imprinted region	1e-07	1e-05	0.01	Distance	Syndrome	Distance (bp)	ASP p value
1	7481376	3841660	TP73	855907	855907	855907	0	1p36 deletion syndrome (GABRD)c	35845327	5.77e-08
2	9531974	70850540	LRRTM1	15708	15708	1033	86558026	2q11.2 deletion (LMAN2L, ARID5A)	6921065	1.86e-09
2	76809501	3573013	LRRTM1	150476	84296	84296	19280499	2q11.2 deletion (LMAN2L, ARID5A)	28150632	1.54e-08
2	130061295	49675910	LRRTM1	8700469	8700469	2040192	19721295	2q13 deletion (NPHP1)	16197860	5.96e-08
2	206830556	17212	ZDBF2	20865	20865	20122	32539444	2q37 deletion (HDAC4)c	48498526	5.12e-12
3	184379592	-	-	847879	661504	630720	12850408	3q29 deletion (DLG1)	-	-
4	89004339	831750	NAP1L5	62180	62180	57579	87024339	Wolf-Hirschhorn deletion (WHSC1, WHSC2)c	1093	2.84e-10
4	89004397	831692	NAP1L5	62122	62122	57521	87024397	Wolf-Hirschhorn deletion (WHSC1, WHSC2)c	1151	2.84e-10
4	89004505	831584	NAP1L5	62014	62014	57413	87024505	Wolf-Hirschhorn deletion (WHSC1, WHSC2)c	1259	2.84e-10
4	115661642	25823233	NAP1L5	1400406	1400406	1400406	113681642	Wolf-Hirschhorn deletion (WHSC1, WHSC2)c	26658396	2.84e-10
4	188047050	98208641	NAP1L5	300735	2039	2039	186067050	Wolf-Hirschhorn deletion (WHSC1, WHSC2)c	2503114	9.27e-69
4	190738028	100899619	NAP1L5	2991713	2688401	1112714	188758028	Wolf-Hirschhorn deletion (WHSC1, WHSC2)c	187864	9.27e-69
4	191099148	101260739	NAP1L5	3352833	3049521	1473834	189119148	Wolf-Hirschhorn deletion (WHSC1, WHSC2)c	548984	9.27e-69
5	133568625	-	-	232865	232865	20205	42081375	Sotos syndrome deletion (NSD1)	23767884	2.9e-70
5	143944199	-	-	1529259	1529259	426078	31705801	Sotos syndrome deletion (NSD1)	13392310	2.9e-70
5	178307000	-	-	25097	25097	25097	1317000	Sotos syndrome deletion (NSD1)	3434158	6.46e-27
6	9587357	47700205	PRIM2	2125227	2125227	1323584	91332643	6q16 deletion (SIM1)c	42690000	2.08e-14
6	26125521	31162041	PRIM2	28387	28387	15964	74794479	6q16 deletion (SIM1)c	26151836	2.08e-14
7	4647760	45977499	GRB10	219107	219107	219107	67732240	Williams syndrome deletion (ELN, GTF2I)	89667322	3.47e-18
7	16403446	34221813	GRB10	3501408	3501408	1518373	55976554	Williams syndrome deletion (ELN, GTF2I)	77911636	3.47e-18
7	23729054	26896205	GRB10	159211	159211	159211	48650946	Williams syndrome deletion (ELN, GTF2I)	70586028	3.47e-18
7	157649608	27580208	KLF14	715772	715772	573397	81149608	WBS-distal deletion (RHBDD2, HIP1)	63334526	3.47e-18
7	157708034	27638634	KLF14	657346	657346	514971	81208034	WBS-distal deletion (RHBDD2, HIP1)	63392952	3.47e-18
7	157708062	27638662	KLF14	657318	657318	514943	81208062	WBS-distal deletion (RHBDD2, HIP1)	63392980	3.47e-18
8	25956592	24312544	DLGAP2	338274	338274	338274	14026592	8p23.1 deletion (SOX7, CLDN23)	7533935	2.23e-13
8	39968597	38324549	DLGAP2	83592	83592	82023	28038597	8p23.1 deletion (SOX7, CLDN23)	41606	5.24e-18
8	74811366	65882620	KCNK9	2034022	2034022	616789	62881366	8p23.1 deletion (SOX7, CLDN23)	34884375	5.24e-18
8	144192163	3407682	KCNK9	18041	12811	3724	132262163	8p23.1 deletion (SOX7, CLDN23)	104265172	5.24e-18
11	63543965	31125769	WT1-AS	1452481	1452481	59532	3966035	SHANK2 FGFs deletion	9632616	2.64e-11
14	37640933	62621984	DLK1	2335596	2335596	1223177	-	-	5244719	7.33e-20
15	21665778	182208	NDN	702308	702308	700682	704222	Prader-Willi/Angelman syndrome	989576	1.86e-09
15	22342987	8334	W89101	25099	25099	23473	27013	Prader-Willi/Angelman syndrome	312367	1.86e-09
15	22751085	0	SNURF_UBE3A_region	1587	1587	1587	0	Prader-Willi/Angelman syndrome	1667	7.28e-12
15	22752130	0	SNURF_UBE3A_region	542	542	542	0	Prader-Willi/Angelman syndrome	622	7.28e-12
15	22762903	0	SNURF_UBE3A_region	0	0	0	0	Prader-Willi/Angelman syndrome	10151	7.28e-12
15	22832679	0	SNURF_UBE3A_region	6899	6899	6899	0	Prader-Willi/Angelman syndrome	79927	7.28e-12
17	6498735	-	-	605728	605728	557419	3628735	17p13.3 deletion (including YWHAE)c	28922784	1.42e-14
17	31912660	-	-	889643	6584	6584	0	RCAD (renal cysts and diabetes) (TCF2)	3508859	1.42e-14
17	41700635	-	-	6355	2699	661	160635	17q21.31 deletion (MAPT)	683035	1.17e-10
17	41700765	-	-	6310	2569	531	160765	17q21.31 deletion (MAPT)	683165	1.17e-10
18	45559249	2748802	TCEB3C	2719296	44517	44517	-	-	3641195	3.55e-15
18	54030591	11220144	TCEB3C	1797683	1797683	75610	-	-	4830147	3.55e-15
19	23738010	22678938	AXL	7230	7230	7230	-	-	12069720	1.06e-16
19	50147298	3687788	AXL	735757	735563	116323	-	-	1179486	1.8e-10
19	58732673	0	ZNF331	11331	11331	3813	-	-	7405889	1.8e-10
20	25786802	3812044	PSIMCT-1	183781	183781	183538	-	-	35183430	1.05e-20
20	29601093	1413	PSIMCT-1	1442	0	0	-	-	31369139	1.05e-20
20	56849390	0	GNAS1	765	765	765	-	-	4120842	1.05e-20
20	56850155	0	GNAS1	0	0	0	-	-	4120077	1.05e-20
20	62065613	5145968	GNAS1	1855908	1855908	69196	-	-	1095381	1.05e-20
21	46811061	-	-	136600	136600	109265	-	-	424027	6.68e-08
