# Supplementary material for: A genome-wide screen in human embryonic stem cells reveals novel sites of allele-specific histone modification associated with known disease loci
Source: Epigenetics Chromatin. 2012 May 19;5:6. doi: 10.1186/1756-8935-5-6 (PMC3438052; doi:10.1186/1756-8935-5-6)
Supplement: Additional file 5 — H1 Bisulfite sequencing dataset comparison [file 1756-8935-5-6-S5.xlsx]

## Sheet: Sheet1
Dataset	C methylated in CpG context	Comments
SRR018975	0.775
SRR018976	0.787
SRR018977	0.794
SRR018978	0.795
SRR018979	0.791
SRR018980	0.79
SRR018981	0.791
SRR018982	0.263	Excluded
SRR018983	0.298	Excluded
SRR018984	0.314	Excluded
SRR018985	0.325	Excluded
SRR018986	0.333	Excluded
SRR018987	0.346	Excluded
SRR018988	0.349	Excluded
SRR019015	0.753
SRR019016	0.773
SRR019017	0.776
SRR019018	0.773
SRR019019	0.775
SRR019020	0.777
SRR019021	0.776
SRR019048	0.801
SRR019049	0.804
SRR019050	0.806
SRR019051	0.807
SRR019052	0.805
SRR019053	0.807
SRR019054	0.806
SRR019055	0.72
SRR019071	0.69
SRR019072	0.802
SRR019073	0.735
SRR019074	0.776
SRR019075	0.777
SRR019076	0.762
SRR019077	0.775
SRR019078	0.772
SRR019079	0.772
SRR019080	0.623
SRR019081	0.619
SRR019082	0.612
SRR019083	0.612
SRR019084	0.617
SRR019085	0.62
SRR019086	0.632
SRR019087	0.8
SRR019088	0.766
SRR019089	0.782
SRR019090	0.784
SRR019091	0.78
SRR019092	0.781
SRR019093	0.774
SRR019094	0.776
SRR019095	0.759
SRR019096	0.779
SRR019097	0.781
SRR019098	0.781
SRR019099	0.786
SRR019100	0.782
SRR019101	0.783
SRR019102	0.809
SRR019103	0.811
SRR019104	0.811
SRR019105	0.812
SRR019106	0.81
SRR019107	0.811
SRR019108	0.811
SRR019109	0.789
SRR019110	0.789
SRR019111	0.789
SRR019112	0.79
SRR019113	0.786
SRR019114	0.783
SRR019115	0.791
SRR019116	0.803
SRR019117	0.805
SRR019118	0.806
SRR019119	0.8
SRR019120	0.797
SRR019121	0.811
SRR019473	0.837
SRR019474	0.818
SRR019475	0.819
SRR019476	0.821
SRR019477	0.82
SRR019478	0.82
SRR019479	0.821
SRR019480	0.82
SRR019481	0.821
SRR019482	0.821
SRR019483	0.822
SRR019484	0.821
SRR019485	0.821
SRR019486	0.819
SRR019487	0.819
SRR019488	0.813
SRR019489	0.817
SRR019490	0.816
SRR019491	0.815
SRR019492	0.817
SRR019493	0.82
SRR019494	0.822
SRR019495	0.818
SRR019496	0.817
SRR019497	0.818
SRR019498	0.818
SRR019499	0.817
SRR019500	0.82
SRR019501	0.822
SRR019502	0.79
SRR019503	0.796
SRR019504	0.8
SRR019505	0.804
SRR019506	0.795
SRR019507	0.789
SRR019508	0.803
SRR019509	0.816
SRR019510	0.815
SRR019511	0.815
SRR019512	0.813
SRR019513	0.814
SRR019514	0.814
SRR019515	0.818
SRR019516	0.825
SRR019517	0.826
SRR019518	0.825
SRR019519	0.825
SRR019520	0.827
SRR019521	0.829
SRR019522	0.831
SRR019523	0.815
SRR019524	0.813
SRR019525	0.808
SRR019526	0.802
SRR019527	0.803
SRR019528	0.803
SRR019529	0.806
SRR019565	0.815
SRR019566	0.82
SRR019567	0.821
SRR019568	0.821
SRR019569	0.822
SRR019570	0.821
SRR019571	0.82
SRR019572	0.827
SRR019573	0.825
SRR019574	0.824
SRR019575	0.823
SRR019576	0.823
SRR019577	0.821
SRR019578	0.821
SRR019579	0.839
SRR019580	0.838
SRR019581	0.838
SRR019582	0.839
SRR019583	0.838
SRR019584	0.838
SRR019585	0.838
SRR019586	0.838
SRR019587	0.838
SRR019588	0.837
SRR019589	0.838
SRR019590	0.839
SRR019591	0.838
SRR019592	0.838
SRR019593	0.837
SRR019594	0.834
SRR019595	0.834
SRR019596	0.834
SRR019597	0.834
SRR019598	0.834
SRR019599	0.834
SRR019600	0.838
SRR019601	0.837
SRR019602	0.838
SRR019603	0.836
SRR019604	0.838
SRR019605	0.838
SRR019606	0.838
SRR019607	0.837
SRR019608	0.73
SRR019609	0.831
SRR019610	0.83
SRR019611	0.833
SRR019612	0.834
SRR019613	0.836
SRR019614	0.839
SRR019615	0.838
SRR019616	0.837
SRR019617	0.837
SRR019618	0.836
SRR019619	0.834
SRR019620	0.835
SRR020269	0.791
SRR020270	0.804
SRR020271	0.805
SRR020272	0.804
SRR020273	0.803
SRR020274	0.802
SRR020275	0.8
SRR020276	0.789
SRR020277	0.8
SRR020278	0.801
SRR020279	0.803
SRR020280	0.803
SRR020281	0.808
SRR020282	0.81
