# Supplementary material for: A genome-wide screen in human embryonic stem cells reveals novel sites of allele-specific histone modification associated with known disease loci
Source: Epigenetics Chromatin. 2012 May 19;5:6. doi: 10.1186/1756-8935-5-6 (PMC3438052; doi:10.1186/1756-8935-5-6)
Supplement: Additional file 6 — Datasets used in this analysis. [file 1756-8935-5-6-S6.xlsx]

## Sheet: H1
# GEO Accession	Sample Name	Consortium	Experiment	Data	Embargo end date	Notes
GSM602257	H1 cell line	NIH Roadmap	H2AK5ac	ftp://ftp-trace.ncbi.nlm.nih.gov/sra/sra-instant/reads/ByExp/sra/SRX/SRX027/SRX027691	2011-07-07
GSM602258	H1 cell line	NIH Roadmap	H2AK5ac	ftp://ftp-trace.ncbi.nlm.nih.gov/sra/sra-instant/reads/ByExp/sra/SRX/SRX027/SRX027889	2011-07-07
GSM605295	H1 cell line	NIH Roadmap	H2BK120ac	ftp://ftp-trace.ncbi.nlm.nih.gov/sra/sra-instant/reads/ByExp/sra/SRX/SRX027/SRX027844	2011-07-07
GSM605296	H1 cell line	NIH Roadmap	H2BK12ac	ftp://ftp-trace.ncbi.nlm.nih.gov/sra/sra-instant/reads/ByExp/sra/SRX/SRX027/SRX027845	2011-07-07
GSM605297	H1 cell line	NIH Roadmap	H2BK12ac	ftp://ftp-trace.ncbi.nlm.nih.gov/sra/sra-instant/reads/ByExp/sra/SRX/SRX027/SRX027846	2011-07-07
GSM605298	H1 cell line	NIH Roadmap	H2BK15ac	ftp://ftp-trace.ncbi.nlm.nih.gov/sra/sra-instant/reads/ByExp/sra/SRX/SRX027/SRX027847	2011-07-07
GSM605299	H1 cell line	NIH Roadmap	H2BK15ac	ftp://ftp-trace.ncbi.nlm.nih.gov/sra/sra-instant/reads/ByExp/sra/SRX/SRX027/SRX027848	2011-07-07
GSM605300	H1 cell line	NIH Roadmap	H2BK20ac	ftp://ftp-trace.ncbi.nlm.nih.gov/sra/sra-instant/reads/ByExp/sra/SRX/SRX027/SRX027849	2011-07-07
GSM605301	H1 cell line	NIH Roadmap	H2BK20ac	ftp://ftp-trace.ncbi.nlm.nih.gov/sra/sra-instant/reads/ByExp/sra/SRX/SRX027/SRX027850	2011-07-07
GSM605302	H1 cell line	NIH Roadmap	H2BK5ac	ftp://ftp-trace.ncbi.nlm.nih.gov/sra/sra-instant/reads/ByExp/sra/SRX/SRX027/SRX027851	2011-07-07
GSM605303	H1 cell line	NIH Roadmap	H2BK5ac	ftp://ftp-trace.ncbi.nlm.nih.gov/sra/sra-instant/reads/ByExp/sra/SRX/SRX027/SRX027852	2011-07-07
GSM602259	H1 cell line	NIH Roadmap	H3K18ac	ftp://ftp-trace.ncbi.nlm.nih.gov/sra/sra-instant/reads/ByExp/sra/SRX/SRX027/SRX027692	2011-07-07
GSM605304	H1 cell line	NIH Roadmap	H3K18ac	ftp://ftp-trace.ncbi.nlm.nih.gov/sra/sra-instant/reads/ByExp/sra/SRX/SRX027/SRX027853	2011-07-07
GSM605305	H1 cell line	NIH Roadmap	H3K23me2	ftp://ftp-trace.ncbi.nlm.nih.gov/sra/sra-instant/reads/ByExp/sra/SRX/SRX027/SRX027854	2011-07-07
GSM605306	H1 cell line	NIH Roadmap	H3K23me2	ftp://ftp-trace.ncbi.nlm.nih.gov/sra/sra-instant/reads/ByExp/sra/SRX/SRX027/SRX027855	2011-07-07
GSM466732	H1 cell line	NIH Roadmap	H3K27ac	ftp://ftp-trace.ncbi.nlm.nih.gov/sra/sra-instant/reads/ByExp/sra/SRX/SRX012/SRX012366	2010-12-22
GSM428295	H1 cell line	NIH Roadmap	H3K27me3	ftp://ftp-trace.ncbi.nlm.nih.gov/sra/sra-instant/reads/ByExp/sra/SRX/SRX006/SRX006262	2010-05-03
GSM434776	H1 cell line	NIH Roadmap	H3K27me3	ftp://ftp-trace.ncbi.nlm.nih.gov/sra/sra-instant/reads/ByExp/sra/SRX/SRX006/SRX006874	2010-05-03
GSM433167	H1 cell line	NIH Roadmap	H3K27me3	ftp://ftp-trace.ncbi.nlm.nih.gov/sra/sra-instant/reads/ByExp/sra/SRX/SRX007/SRX007379	2010-05-05
GSM466734	H1 cell line	NIH Roadmap	H3K27me3	ftp://ftp-trace.ncbi.nlm.nih.gov/sra/sra-instant/reads/ByExp/sra/SRX/SRX012/SRX012368	2010-10-07
GSM605308	H1 cell line	NIH Roadmap	H3K27me3	ftp://ftp-trace.ncbi.nlm.nih.gov/sra/sra-instant/reads/ByExp/sra/SRX/SRX027/SRX027857	2011-07-07
GSM409312	H1 cell line	NIH Roadmap	H3K36me3	ftp://ftp-trace.ncbi.nlm.nih.gov/sra/sra-instant/reads/ByExp/sra/SRX/SRX006/SRX006235	2010-05-03
GSM428296	H1 cell line	NIH Roadmap	H3K36me3	ftp://ftp-trace.ncbi.nlm.nih.gov/sra/sra-instant/reads/ByExp/sra/SRX/SRX006/SRX006270	2010-05-03
GSM433176	H1 cell line	NIH Roadmap	H3K36me3	ftp://ftp-trace.ncbi.nlm.nih.gov/sra/sra-instant/reads/ByExp/sra/SRX/SRX007/SRX007388	2010-05-05
GSM450268	H1 cell line	NIH Roadmap	H3K36me3	ftp://ftp-trace.ncbi.nlm.nih.gov/sra/sra-instant/reads/ByExp/sra/SRX/SRX010/SRX010891	2010-10-07
GSM466737	H1 cell line	NIH Roadmap	H3K36me3	ftp://ftp-trace.ncbi.nlm.nih.gov/sra/sra-instant/reads/ByExp/sra/SRX/SRX012/SRX012371	2010-10-07
GSM605309	H1 cell line	NIH Roadmap	H3K36me3	ftp://ftp-trace.ncbi.nlm.nih.gov/sra/sra-instant/reads/ByExp/sra/SRX/SRX027/SRX027858	2011-07-07
GSM605311	H1 cell line	NIH Roadmap	H3K4ac	ftp://ftp-trace.ncbi.nlm.nih.gov/sra/sra-instant/reads/ByExp/sra/SRX/SRX027/SRX027860	2011-07-07
GSM409307	H1 cell line	NIH Roadmap	H3K4me1	ftp://ftp-trace.ncbi.nlm.nih.gov/sra/sra-instant/reads/ByExp/sra/SRX/SRX006/SRX006236	2010-05-03
GSM434762	H1 cell line	NIH Roadmap	H3K4me1	ftp://ftp-trace.ncbi.nlm.nih.gov/sra/sra-instant/reads/ByExp/sra/SRX/SRX006/SRX006873	2010-05-03
GSM433177	H1 cell line	NIH Roadmap	H3K4me1	ftp://ftp-trace.ncbi.nlm.nih.gov/sra/sra-instant/reads/ByExp/sra/SRX/SRX007/SRX007389	2010-05-05
GSM466739	H1 cell line	NIH Roadmap	H3K4me1	ftp://ftp-trace.ncbi.nlm.nih.gov/sra/sra-instant/reads/ByExp/sra/SRX/SRX012/SRX012373	2010-10-07
GSM605312	H1 cell line	NIH Roadmap	H3K4me1	ftp://ftp-trace.ncbi.nlm.nih.gov/sra/sra-instant/reads/ByExp/sra/SRX/SRX027/SRX027861	2011-07-07
GSM602260	H1 cell line	NIH Roadmap	H3K4me2	ftp://ftp-trace.ncbi.nlm.nih.gov/sra/sra-instant/reads/ByExp/sra/SRX/SRX027/SRX027693	2011-07-07
GSM602261	H1 cell line	NIH Roadmap	H3K4me2	ftp://ftp-trace.ncbi.nlm.nih.gov/sra/sra-instant/reads/ByExp/sra/SRX/SRX027/SRX027694	2011-07-07
GSM409308	H1 cell line	NIH Roadmap	H3K4me3	ftp://ftp-trace.ncbi.nlm.nih.gov/sra/sra-instant/reads/ByExp/sra/SRX/SRX006/SRX006237	2010-05-03
GSM410808	H1 cell line	NIH Roadmap	H3K4me3	ftp://ftp-trace.ncbi.nlm.nih.gov/sra/sra-instant/reads/ByExp/sra/SRX/SRX006/SRX006117	2010-05-03
GSM432392	H1 cell line	NIH Roadmap	H3K4me3	ftp://ftp-trace.ncbi.nlm.nih.gov/sra/sra-instant/reads/ByExp/sra/SRX/SRX006/SRX006798	2010-05-03
GSM433170	H1 cell line	NIH Roadmap	H3K4me3	ftp://ftp-trace.ncbi.nlm.nih.gov/sra/sra-instant/reads/ByExp/sra/SRX/SRX007/SRX007385	2010-05-05
GSM469971	H1 cell line	NIH Roadmap	H3K4me3	ftp://ftp-trace.ncbi.nlm.nih.gov/sra/sra-instant/reads/ByExp/sra/SRX/SRX012/SRX012501	2010-10-07
GSM605315	H1 cell line	NIH Roadmap	H3K4me3	ftp://ftp-trace.ncbi.nlm.nih.gov/sra/sra-instant/reads/ByExp/sra/SRX/SRX027/SRX027864	2011-07-07
GSM605317	H1 cell line	NIH Roadmap	H3K56ac	ftp://ftp-trace.ncbi.nlm.nih.gov/sra/sra-instant/reads/ByExp/sra/SRX/SRX027/SRX027866	2011-07-07
GSM605318	H1 cell line	NIH Roadmap	H3K79me1	ftp://ftp-trace.ncbi.nlm.nih.gov/sra/sra-instant/reads/ByExp/sra/SRX/SRX027/SRX027867	2011-07-07
GSM605319	H1 cell line	NIH Roadmap	H3K79me1	ftp://ftp-trace.ncbi.nlm.nih.gov/sra/sra-instant/reads/ByExp/sra/SRX/SRX027/SRX027868	2011-07-07
GSM605320	H1 cell line	NIH Roadmap	H3K79me1	ftp://ftp-trace.ncbi.nlm.nih.gov/sra/sra-instant/reads/ByExp/sra/SRX/SRX027/SRX027869	2011-07-07
GSM605321	H1 cell line	NIH Roadmap	H3K79me2	ftp://ftp-trace.ncbi.nlm.nih.gov/sra/sra-instant/reads/ByExp/sra/SRX/SRX027/SRX027870	2011-07-07
GSM605322	H1 cell line	NIH Roadmap	H3K79me2	ftp://ftp-trace.ncbi.nlm.nih.gov/sra/sra-instant/reads/ByExp/sra/SRX/SRX027/SRX027871	2011-07-07
GSM410807	H1 cell line	NIH Roadmap	H3K9ac	ftp://ftp-trace.ncbi.nlm.nih.gov/sra/sra-instant/reads/ByExp/sra/SRX/SRX006/SRX006116	2010-05-03
GSM434785	H1 cell line	NIH Roadmap	H3K9ac	ftp://ftp-trace.ncbi.nlm.nih.gov/sra/sra-instant/reads/ByExp/sra/SRX/SRX006/SRX006875	2010-05-03
GSM433171	H1 cell line	NIH Roadmap	H3K9ac	ftp://ftp-trace.ncbi.nlm.nih.gov/sra/sra-instant/reads/ByExp/sra/SRX/SRX007/SRX007386	2010-05-05
GSM605323	H1 cell line	NIH Roadmap	H3K9ac	ftp://ftp-trace.ncbi.nlm.nih.gov/sra/sra-instant/reads/ByExp/sra/SRX/SRX027/SRX027872	2011-07-07
GSM428291	H1 cell line	NIH Roadmap	H3K9me3	ftp://ftp-trace.ncbi.nlm.nih.gov/sra/sra-instant/reads/ByExp/sra/SRX/SRX006/SRX006263	2010-05-03
GSM433174	H1 cell line	NIH Roadmap	H3K9me3	ftp://ftp-trace.ncbi.nlm.nih.gov/sra/sra-instant/reads/ByExp/sra/SRX/SRX007/SRX007387	2010-05-05
GSM450266	H1 cell line	NIH Roadmap	H3K9me3	ftp://ftp-trace.ncbi.nlm.nih.gov/sra/sra-instant/reads/ByExp/sra/SRX/SRX010/SRX010889	2010-10-07
GSM605325	H1 cell line	NIH Roadmap	H3K9me3	ftp://ftp-trace.ncbi.nlm.nih.gov/sra/sra-instant/reads/ByExp/sra/SRX/SRX027/SRX027874	2011-07-07
GSM605327	H1 cell line	NIH Roadmap	H3K9me3	ftp://ftp-trace.ncbi.nlm.nih.gov/sra/sra-instant/reads/ByExp/sra/SRX/SRX027/SRX027876	2011-07-07
GSM605328	H1 cell line	NIH Roadmap	H3K9me3	ftp://ftp-trace.ncbi.nlm.nih.gov/sra/sra-instant/reads/ByExp/sra/SRX/SRX027/SRX027877	2011-07-07
GSM605329	H1 cell line	NIH Roadmap	H4K20me1	ftp://ftp-trace.ncbi.nlm.nih.gov/sra/sra-instant/reads/ByExp/sra/SRX/SRX027/SRX027878	2011-07-07
GSM605330	H1 cell line	NIH Roadmap	H4K5ac	ftp://ftp-trace.ncbi.nlm.nih.gov/sra/sra-instant/reads/ByExp/sra/SRX/SRX027/SRX027879	2011-07-07
GSM605332	H1 cell line	NIH Roadmap	H4K91ac	ftp://ftp-trace.ncbi.nlm.nih.gov/sra/sra-instant/reads/ByExp/sra/SRX/SRX027/SRX027881	2011-07-07
GSM438361	H1 cell line	NIH Roadmap	mRNA-Seq	ftp://ftp-trace.ncbi.nlm.nih.gov/sra/sra-instant/reads/ByExp/sra/SRX/SRX007/SRX007165	2010-07-13	SRR020287.sra (43bp) LEFT UNTRIMMED, REST (87bp) TRIMMED TO 50bp
GSM429321	H1 cell line	NIH Roadmap	Bisulfite-Seq	ftp://ftp-trace.ncbi.nlm.nih.gov/sra/sra-instant/reads/ByExp/sra/SRX/SRX006/SRX006239	2010-07-13
GSM429322	H1 cell line	NIH Roadmap	Bisulfite-Seq	ftp://ftp-trace.ncbi.nlm.nih.gov/sra/sra-instant/reads/ByExp/sra/SRX/SRX006/SRX006240	2010-07-13
GSM429323	H1 cell line	NIH Roadmap	Bisulfite-Seq	ftp://ftp-trace.ncbi.nlm.nih.gov/sra/sra-instant/reads/ByExp/sra/SRX/SRX006/SRX006241	2010-07-13
GSM432685	H1 cell line	NIH Roadmap	Bisulfite-Seq	ftp://ftp-trace.ncbi.nlm.nih.gov/sra/sra-instant/reads/ByExp/sra/SRX/SRX006/SRX006789	2010-07-13
GSM432686	H1 cell line	NIH Roadmap	Bisulfite-Seq	ftp://ftp-trace.ncbi.nlm.nih.gov/sra/sra-instant/reads/ByExp/sra/SRX/SRX006/SRX006782	2010-07-13
		ENCODE	H3K27me3	http://hgdownload.cse.ucsc.edu/goldenPath/hg18/encodeDCC/wgEncodeBroadChipSeq/wgEncodeBroadChipSeqRawDataRep1H1hescH3k27me3.fastq.gz	2010-06-28
		ENCODE	H3K27me3	http://hgdownload.cse.ucsc.edu/goldenPath/hg18/encodeDCC/wgEncodeBroadChipSeq/wgEncodeBroadChipSeqRawDataRep2H1hescH3k27me3.fastq.gz	2010-06-28
		ENCODE	H3K4me3	http://hgdownload.cse.ucsc.edu/goldenPath/hg18/encodeDCC/wgEncodeBroadChipSeq/wgEncodeBroadChipSeqRawDataRep1H1hescH3k4me3.fastq.gz	2010-06-28
		ENCODE	H3K4me3	http://hgdownload.cse.ucsc.edu/goldenPath/hg18/encodeDCC/wgEncodeBroadChipSeq/wgEncodeBroadChipSeqRawDataRep2H1hescH3k4me3.fastq.gz	2010-06-28
		ENCODE	H3K4me1	http://hgdownload.cse.ucsc.edu/goldenPath/hg18/encodeDCC/wgEncodeBroadChipSeq/wgEncodeBroadChipSeqRawDataRep1H1hescH3k4me1.fastq.gz	2010-06-30
		ENCODE	H3K4me1	http://hgdownload.cse.ucsc.edu/goldenPath/hg18/encodeDCC/wgEncodeBroadChipSeq/wgEncodeBroadChipSeqRawDataRep2H1hescH3k4me1.fastq.gz	2010-06-30
		ENCODE	H4K20me1	http://hgdownload.cse.ucsc.edu/goldenPath/hg18/encodeDCC/wgEncodeBroadChipSeq/wgEncodeBroadChipSeqRawDataRep1H1hescH4k20me1.fastq.gz	2010-06-29
		ENCODE	H4K20me1	http://hgdownload.cse.ucsc.edu/goldenPath/hg18/encodeDCC/wgEncodeBroadChipSeq/wgEncodeBroadChipSeqRawDataRep2H1hescH4k20me1.fastq.gz	2010-06-29
		ENCODE	H3K9ac	http://hgdownload.cse.ucsc.edu/goldenPath/hg18/encodeDCC/wgEncodeBroadChipSeq/wgEncodeBroadChipSeqRawDataRep2H1hescH3k9ac.fastq.gz	2010-09-16
		ENCODE	H3K9ac	http://hgdownload.cse.ucsc.edu/goldenPath/hg18/encodeDCC/wgEncodeBroadChipSeq/wgEncodeBroadChipSeqRawDataRep1H1hescH3k9ac.fastq.gz	2010-09-16
		ENCODE	H3K36me3	http://hgdownload.cse.ucsc.edu/goldenPath/hg18/encodeDCC/wgEncodeBroadChipSeq/wgEncodeBroadChipSeqRawDataRep2H1hescH3k36me3.fastq.gz	2010-09-16
		ENCODE	H3K36me3	http://hgdownload.cse.ucsc.edu/goldenPath/hg18/encodeDCC/wgEncodeBroadChipSeq/wgEncodeBroadChipSeqRawDataRep1H1hescH3k36me3.fastq.gz	2010-09-16
		ENCODE	H3K4me2	http://hgdownload.cse.ucsc.edu/goldenPath/hg18/encodeDCC/wgEncodeBroadChipSeq/wgEncodeBroadChipSeqRawDataRep1H1hescH3k4me2.fastq.gz	2010-09-16
		ENCODE	H3K4me2	http://hgdownload.cse.ucsc.edu/goldenPath/hg18/encodeDCC/wgEncodeBroadChipSeq/wgEncodeBroadChipSeqRawDataRep2H1hescH3k4me2.fastq.gz	2010-09-16
		ENCODE	H3K27ac	http://hgdownload.cse.ucsc.edu/goldenPath/hg19/encodeDCC/wgEncodeBroadHistone/wgEncodeBroadHistoneH1hescH3k27acStdRawDataRep2.fastq.gz	2011-07-22
		ENCODE	H3K27ac	http://hgdownload.cse.ucsc.edu/goldenPath/hg19/encodeDCC/wgEncodeBroadHistone/wgEncodeBroadHistoneH1hescH3k27acStdRawDataRep1.fastq.gz	2011-07-22
		ENCODE	RnaSeq	http://hgdownload.cse.ucsc.edu/goldenPath/hg18/encodeDCC/wgEncodeCaltechRnaSeq/wgEncodeCaltechRnaSeqFastqRd1Rep1H1hescCellPapNaR2x75.fastq.gz	2010-10-13
		ENCODE	RnaSeq	http://hgdownload.cse.ucsc.edu/goldenPath/hg18/encodeDCC/wgEncodeCaltechRnaSeq/wgEncodeCaltechRnaSeqFastqRd2Rep1H1hescCellPapNaR2x75.fastq.gz	2010-10-13
		ENCODE	RnaSeq	http://hgdownload.cse.ucsc.edu/goldenPath/hg18/encodeDCC/wgEncodeCaltechRnaSeq/wgEncodeCaltechRnaSeqFastqRd1Rep2H1hescCellPapNaR2x75.fastq.gz	2010-10-13
		ENCODE	RnaSeq	http://hgdownload.cse.ucsc.edu/goldenPath/hg18/encodeDCC/wgEncodeCaltechRnaSeq/wgEncodeCaltechRnaSeqFastqRd2Rep2H1hescCellPapNaR2x75.fastq.gz	2010-10-13
		ENCODE	RnaSeq	http://hgdownload.cse.ucsc.edu/goldenPath/hg18/encodeDCC/wgEncodeCaltechRnaSeq/wgEncodeCaltechRnaSeqFastqRep1H1hescCellPapNaR1x75d.fastq.gz	2010-10-14
		ENCODE	RnaSeq	http://hgdownload.cse.ucsc.edu/goldenPath/hg18/encodeDCC/wgEncodeCaltechRnaSeq/wgEncodeCaltechRnaSeqFastqRd1Rep3H1hescCellPapNaR2x75.fastq.gz	2010-10-13
		ENCODE	RnaSeq	http://hgdownload.cse.ucsc.edu/goldenPath/hg18/encodeDCC/wgEncodeCaltechRnaSeq/wgEncodeCaltechRnaSeqFastqRd2Rep3H1hescCellPapNaR2x75.fastq.gz	2010-10-13
		ENCODE	RnaSeq	http://hgdownload.cse.ucsc.edu/goldenPath/hg18/encodeDCC/wgEncodeCaltechRnaSeq/wgEncodeCaltechRnaSeqFastqRep2H1hescCellPapNaR1x75d.fastq.gz	2010-10-14
		ENCODE	RnaSeq	http://hgdownload.cse.ucsc.edu/goldenPath/hg18/encodeDCC/wgEncodeCaltechRnaSeq/wgEncodeCaltechRnaSeqFastqRd2Rep1H1hescCellPapNaR2x75Il400.fastq.gz	2010-10-14
		ENCODE	RnaSeq	http://hgdownload.cse.ucsc.edu/goldenPath/hg18/encodeDCC/wgEncodeCaltechRnaSeq/wgEncodeCaltechRnaSeqFastqRd1Rep1H1hescCellPapNaR2x75Il400.fastq.gz	2010-10-14
		ENCODE	RnaSeq	http://hgdownload.cse.ucsc.edu/goldenPath/hg18/encodeDCC/wgEncodeCaltechRnaSeq/wgEncodeCaltechRnaSeqFastqRd1Rep4H1hescCellPapNaR2x75.fastq.gz	2010-10-14
		ENCODE	RnaSeq	http://hgdownload.cse.ucsc.edu/goldenPath/hg18/encodeDCC/wgEncodeCaltechRnaSeq/wgEncodeCaltechRnaSeqFastqRd2Rep4H1hescCellPapNaR2x75.fastq.gz	2010-10-14
		ENCODE	PolII	http://hgdownload.cse.ucsc.edu/goldenPath/hg19/encodeDCC/wgEncodeOpenChromChip/wgEncodeOpenChromChipH1hescPol2RawDataRep1.fastq.gz	2010-07-02
		ENCODE	PolII	http://hgdownload.cse.ucsc.edu/goldenPath/hg19/encodeDCC/wgEncodeHaibTfbs/wgEncodeHaibTfbsH1hescPol2V0416102RawDataRep1.fastq.gz	2010-09-16
		ENCODE	PolII	http://hgdownload.cse.ucsc.edu/goldenPath/hg19/encodeDCC/wgEncodeHaibTfbs/wgEncodeHaibTfbsH1hescPol2V0416102RawDataRep2.fastq.gz	2010-09-16

## Sheet: IMR90
Consortium	Experiment	Data	Embargo end date
NIH Roadmap	H4K91ac	ftp://ftp-trace.ncbi.nlm.nih.gov/sra/sra-instant/reads/ByExp/sra/SRX/SRX017/SRX017543	2010-12-22
NIH Roadmap	H4K91ac	ftp://ftp-trace.ncbi.nlm.nih.gov/sra/sra-instant/reads/ByExp/sra/SRX/SRX017/SRX017544	2010-12-22
NIH Roadmap	H4K8ac	ftp://ftp-trace.ncbi.nlm.nih.gov/sra/sra-instant/reads/ByExp/sra/SRX/SRX017/SRX017538	2010-12-22
NIH Roadmap	H4K8ac	ftp://ftp-trace.ncbi.nlm.nih.gov/sra/sra-instant/reads/ByExp/sra/SRX/SRX017/SRX017540	2010-12-22
NIH Roadmap	H4K8ac	ftp://ftp-trace.ncbi.nlm.nih.gov/sra/sra-instant/reads/ByExp/sra/SRX/SRX017/SRX017541	2010-12-22
NIH Roadmap	H4K8ac	ftp://ftp-trace.ncbi.nlm.nih.gov/sra/sra-instant/reads/ByExp/sra/SRX/SRX017/SRX017542	2010-12-22
NIH Roadmap	H4K5ac	ftp://ftp-trace.ncbi.nlm.nih.gov/sra/sra-instant/reads/ByExp/sra/SRX/SRX012/SRX012505	2010-12-22
NIH Roadmap	H4K5ac	ftp://ftp-trace.ncbi.nlm.nih.gov/sra/sra-instant/reads/ByExp/sra/SRX/SRX017/SRX017537	2010-12-22
NIH Roadmap	H4K20me1	ftp://ftp-trace.ncbi.nlm.nih.gov/sra/sra-instant/reads/ByExp/sra/SRX/SRX017/SRX017534	2010-12-22
NIH Roadmap	H4K20me1	ftp://ftp-trace.ncbi.nlm.nih.gov/sra/sra-instant/reads/ByExp/sra/SRX/SRX017/SRX017536	2010-12-22
NIH Roadmap	H3K9me3	ftp://ftp-trace.ncbi.nlm.nih.gov/sra/sra-instant/reads/ByExp/sra/SRX/SRX012/SRX012504	2010-10-07
NIH Roadmap	H3K9me3	ftp://ftp-trace.ncbi.nlm.nih.gov/sra/sra-instant/reads/ByExp/sra/SRX/SRX017/SRX017532	2010-12-22
NIH Roadmap	H3K9me3	ftp://ftp-trace.ncbi.nlm.nih.gov/sra/sra-instant/reads/ByExp/sra/SRX/SRX017/SRX017533	2010-12-22
NIH Roadmap	H3K9ac	ftp://ftp-trace.ncbi.nlm.nih.gov/sra/sra-instant/reads/ByExp/sra/SRX/SRX012/SRX012503	2010-12-22
NIH Roadmap	H3K9ac	ftp://ftp-trace.ncbi.nlm.nih.gov/sra/sra-instant/reads/ByExp/sra/SRX/SRX017/SRX017531	2010-12-22
NIH Roadmap	H3K79me2	ftp://ftp-trace.ncbi.nlm.nih.gov/sra/sra-instant/reads/ByExp/sra/SRX/SRX017/SRX017528	2010-12-22
NIH Roadmap	H3K79me2	ftp://ftp-trace.ncbi.nlm.nih.gov/sra/sra-instant/reads/ByExp/sra/SRX/SRX017/SRX017530	2010-12-22
NIH Roadmap	H3K79me1	ftp://ftp-trace.ncbi.nlm.nih.gov/sra/sra-instant/reads/ByExp/sra/SRX/SRX017/SRX017523	2010-12-22
NIH Roadmap	H3K79me1	ftp://ftp-trace.ncbi.nlm.nih.gov/sra/sra-instant/reads/ByExp/sra/SRX/SRX017/SRX017525	2010-12-22
NIH Roadmap	H3K79me1	ftp://ftp-trace.ncbi.nlm.nih.gov/sra/sra-instant/reads/ByExp/sra/SRX/SRX017/SRX017526	2010-12-22
NIH Roadmap	H3K79me1	ftp://ftp-trace.ncbi.nlm.nih.gov/sra/sra-instant/reads/ByExp/sra/SRX/SRX017/SRX017527	2010-12-22
NIH Roadmap	H3K56ac	ftp://ftp-trace.ncbi.nlm.nih.gov/sra/sra-instant/reads/ByExp/sra/SRX/SRX017/SRX017521	2010-12-22
NIH Roadmap	H3K56ac	ftp://ftp-trace.ncbi.nlm.nih.gov/sra/sra-instant/reads/ByExp/sra/SRX/SRX017/SRX017522	2010-12-22
NIH Roadmap	H3K4me3	ftp://ftp-trace.ncbi.nlm.nih.gov/sra/sra-instant/reads/ByExp/sra/SRX/SRX012/SRX012500	2010-10-07
NIH Roadmap	H3K4me3	ftp://ftp-trace.ncbi.nlm.nih.gov/sra/sra-instant/reads/ByExp/sra/SRX/SRX017/SRX017520	2010-12-22
NIH Roadmap	H3K4me2	ftp://ftp-trace.ncbi.nlm.nih.gov/sra/sra-instant/reads/ByExp/sra/SRX/SRX017/SRX017518	2010-12-22
NIH Roadmap	H3K4me2	ftp://ftp-trace.ncbi.nlm.nih.gov/sra/sra-instant/reads/ByExp/sra/SRX/SRX017/SRX017519	2010-12-22
NIH Roadmap	H3K4me1	ftp://ftp-trace.ncbi.nlm.nih.gov/sra/sra-instant/reads/ByExp/sra/SRX/SRX017/SRX017514	2010-12-22
NIH Roadmap	H3K4me1	ftp://ftp-trace.ncbi.nlm.nih.gov/sra/sra-instant/reads/ByExp/sra/SRX/SRX017/SRX017516	2010-12-22
NIH Roadmap	H3K4me1	ftp://ftp-trace.ncbi.nlm.nih.gov/sra/sra-instant/reads/ByExp/sra/SRX/SRX017/SRX017517	2010-12-22
NIH Roadmap	H3K4ac	ftp://ftp-trace.ncbi.nlm.nih.gov/sra/sra-instant/reads/ByExp/sra/SRX/SRX017/SRX017512	2010-12-22
NIH Roadmap	H3K4ac	ftp://ftp-trace.ncbi.nlm.nih.gov/sra/sra-instant/reads/ByExp/sra/SRX/SRX017/SRX017513	2010-12-22
NIH Roadmap	H3K36me3	ftp://ftp-trace.ncbi.nlm.nih.gov/sra/sra-instant/reads/ByExp/sra/SRX/SRX017/SRX017509	2010-12-22
NIH Roadmap	H3K36me3	ftp://ftp-trace.ncbi.nlm.nih.gov/sra/sra-instant/reads/ByExp/sra/SRX/SRX017/SRX017511	2010-12-22
NIH Roadmap	H3K27me3	ftp://ftp-trace.ncbi.nlm.nih.gov/sra/sra-instant/reads/ByExp/sra/SRX/SRX012/SRX012498	2010-10-07
NIH Roadmap	H3K27me3	ftp://ftp-trace.ncbi.nlm.nih.gov/sra/sra-instant/reads/ByExp/sra/SRX/SRX017/SRX017508	2010-12-22
NIH Roadmap	H3K27ac	ftp://ftp-trace.ncbi.nlm.nih.gov/sra/sra-instant/reads/ByExp/sra/SRX/SRX012/SRX012496	2010-12-22
NIH Roadmap	H3K27ac	ftp://ftp-trace.ncbi.nlm.nih.gov/sra/sra-instant/reads/ByExp/sra/SRX/SRX012/SRX012497	2010-12-22
NIH Roadmap	H3K27ac	ftp://ftp-trace.ncbi.nlm.nih.gov/sra/sra-instant/reads/ByExp/sra/SRX/SRX017/SRX017506	2010-12-22
NIH Roadmap	H3K23ac	ftp://ftp-trace.ncbi.nlm.nih.gov/sra/sra-instant/reads/ByExp/sra/SRX/SRX017/SRX017504	2010-12-22
NIH Roadmap	H3K23ac	ftp://ftp-trace.ncbi.nlm.nih.gov/sra/sra-instant/reads/ByExp/sra/SRX/SRX017/SRX017505	2010-12-22
NIH Roadmap	H3K18ac	ftp://ftp-trace.ncbi.nlm.nih.gov/sra/sra-instant/reads/ByExp/sra/SRX/SRX012/SRX012495	2010-12-22
NIH Roadmap	H3K18ac	ftp://ftp-trace.ncbi.nlm.nih.gov/sra/sra-instant/reads/ByExp/sra/SRX/SRX017/SRX017503	2010-12-22
NIH Roadmap	H3K14ac	ftp://ftp-trace.ncbi.nlm.nih.gov/sra/sra-instant/reads/ByExp/sra/SRX/SRX017/SRX017500	2010-12-22
NIH Roadmap	H3K14ac	ftp://ftp-trace.ncbi.nlm.nih.gov/sra/sra-instant/reads/ByExp/sra/SRX/SRX017/SRX017502	2010-12-22
NIH Roadmap	H2BK20ac	ftp://ftp-trace.ncbi.nlm.nih.gov/sra/sra-instant/reads/ByExp/sra/SRX/SRX017/SRX017498	2010-12-22
NIH Roadmap	H2BK20ac	ftp://ftp-trace.ncbi.nlm.nih.gov/sra/sra-instant/reads/ByExp/sra/SRX/SRX017/SRX017499	2010-12-22
NIH Roadmap	H2BK15ac	ftp://ftp-trace.ncbi.nlm.nih.gov/sra/sra-instant/reads/ByExp/sra/SRX/SRX017/SRX017494	2010-12-22
NIH Roadmap	H2BK15ac	ftp://ftp-trace.ncbi.nlm.nih.gov/sra/sra-instant/reads/ByExp/sra/SRX/SRX017/SRX017496	2010-12-22
NIH Roadmap	H2BK15ac	ftp://ftp-trace.ncbi.nlm.nih.gov/sra/sra-instant/reads/ByExp/sra/SRX/SRX017/SRX017497	2010-12-22
NIH Roadmap	H2BK12ac	ftp://ftp-trace.ncbi.nlm.nih.gov/sra/sra-instant/reads/ByExp/sra/SRX/SRX017/SRX017490	2010-12-22
NIH Roadmap	H2BK12ac	ftp://ftp-trace.ncbi.nlm.nih.gov/sra/sra-instant/reads/ByExp/sra/SRX/SRX017/SRX017492	2010-12-22
NIH Roadmap	H2BK12ac	ftp://ftp-trace.ncbi.nlm.nih.gov/sra/sra-instant/reads/ByExp/sra/SRX/SRX017/SRX017493	2010-12-22
NIH Roadmap	H2BK120ac	ftp://ftp-trace.ncbi.nlm.nih.gov/sra/sra-instant/reads/ByExp/sra/SRX/SRX017/SRX017488	2010-12-22
NIH Roadmap	H2BK120ac	ftp://ftp-trace.ncbi.nlm.nih.gov/sra/sra-instant/reads/ByExp/sra/SRX/SRX017/SRX017489	2010-12-22
NIH Roadmap	H2AK5ac	ftp://ftp-trace.ncbi.nlm.nih.gov/sra/sra-instant/reads/ByExp/sra/SRX/SRX017/SRX017485	2010-12-22
NIH Roadmap	H2AK5ac	ftp://ftp-trace.ncbi.nlm.nih.gov/sra/sra-instant/reads/ByExp/sra/SRX/SRX017/SRX017487	2010-12-22
NIH Roadmap	Bisulfite-Seq	ftp://ftp-trace.ncbi.nlm.nih.gov/sra/sra-instant/reads/ByExp/sra/SRX/SRX006/SRX006783	2010-07-13
NIH Roadmap	Bisulfite-Seq	ftp://ftp-trace.ncbi.nlm.nih.gov/sra/sra-instant/reads/ByExp/sra/SRX/SRX006/SRX006784	2010-07-13
NIH Roadmap	Bisulfite-Seq	ftp://ftp-trace.ncbi.nlm.nih.gov/sra/sra-instant/reads/ByExp/sra/SRX/SRX006/SRX006785	2010-07-13
NIH Roadmap	Bisulfite-Seq	ftp://ftp-trace.ncbi.nlm.nih.gov/sra/sra-instant/reads/ByExp/sra/SRX/SRX006/SRX006786	2010-07-13
NIH Roadmap	Bisulfite-Seq	ftp://ftp-trace.ncbi.nlm.nih.gov/sra/sra-instant/reads/ByExp/sra/SRX/SRX006/SRX006787	2010-07-13
NIH Roadmap	Bisulfite-Seq	ftp://ftp-trace.ncbi.nlm.nih.gov/sra/sra-instant/reads/ByExp/sra/SRX/SRX006/SRX006788	2010-07-13
